# Supplementary material for: Neighborhood context and children's health care utilization and health outcomes: a comprehensive descriptive analysis of national survey data
Source: Health Aff Sch. 2023 Aug 24;1(3):qxad038. doi: 10.1093/haschl/qxad038 (PMC10986298; doi:10.1093/haschl/qxad038)
Supplement: qxad038_Supplementary_Data [file qxad038_Supplementary_Data.zip]

Archive with 2 entries (2 files):
- HA_coi_disclosure_forms.docx
- COI and US Children Appendix.docx
